# Supplementary material for: Post-Translocation Establishment of the Endemic Cyprinid Squalidus multimaculatus Under Favorable Biogeochemical Conditions and Regional Winter Warming
Source: Biology (Basel). 2026 Jul 13;15(14):1140. doi: 10.3390/biology15141140 (PMC13403783; doi:10.3390/biology15141140)
Supplement: Supplementary file 1 [file biology-15-01140-s001.zip]

Archive with 1 entries (1 files):
- biology-4381547-supplementary.pdf
